# Supplementary material for: Decreased Levels of Soluble Developmental Endothelial Locus-1 Are Associated with Thrombotic Microangiopathy in Pregnancy
Source: Int J Mol Sci. 2023 Jul 21;24(14):11762. doi: 10.3390/ijms241411762 (PMC10380227; doi:10.3390/ijms241411762)
Supplement: Supplementary file 1 [file ijms-24-11762-s001.zip]

Archive with 1 entries (1 files):
- ijms-2499029-supplementary.pdf
